# Supplementary material for: Theoretical Studies of Leu-Pro-Arg-Asp-Ala Pentapeptide (LPRDA) Binding to Sortase A of Staphylococcus aureus
Source: Molecules. 2022 Nov 24;27(23):8182. doi: 10.3390/molecules27238182 (PMC9890316; doi:10.3390/molecules27238182)
Supplement: Supplementary file 1 [file molecules-27-08182-s001.zip]

Archive with 1 entries (1 files):
- molecules-2014976-SI.pdf
